# Supplementary material for: Holistic face recognition is an emergent phenomenon of spatial processing in face-selective regions
Source: Nat Commun. 2021 Aug 6;12:4745. doi: 10.1038/s41467-021-24806-1 (PMC8346587; doi:10.1038/s41467-021-24806-1)
Supplement: Supplementary file 4 — Source Data [file 41467_2021_24806_MOESM4_ESM.xlsx]

## Sheet: Figure 2
center X position (dva)												main model
	V1		IOG		mFus		pFus		pSTS
	upr.	inv.	upr.	inv.	upr.	inv.	upr.	inv.	upr.	inv.
	1.5049	1.5828	1.0993	1.325	0.9449	1.1262	0.8186	0.967	1.9125	1.3324
	1.7229	1.7591	0.5994	0.5819	0.9336	0.9808	0.6344	0.7661	1.1917	1.0071
	1.2527	1.2049	0.8403	1.234	0.9367	0.8672	0.9288	1.1885	2.4096	1.2005
	1.3211	1.4916	0.8286	1.0703	0.9216	1.1106	0.8098	0.979	1.2248	0.9177
	1.4695	1.5932	1.0503	1.4129	0.8466	1.49	0.5919	1.5356	-0.2618	0.1092
	1.2967	1.2085	0.9027	0.8847	1.4436	1.0947	0.9102	0.9488	1.0133	2.7477
	1.3801	1.3905	0.9993	1.019	0.7163	1.0777	1.0499	0.9572	0.6137	2.6356
	1.5468	1.5202	0.607	0.6891	1.3161	1.2589	1.232	1.1676	1.2819	1.3106
	1.3669	1.2581	0.6092	0.5993	0.7313	0.6587	0.6492	0.6558	2.241	1.049
	1.488	1.4117	0.8488	0.7393	1.8066	1.7269	0.8032	1.2473	0.0364	2.0667
	1.5261	1.5211	0.3566	0.2568	1.6382	1.5714	1.2015	1.3277	1.8232	1.4076
	1.594	1.5066	1.156	1.1698	1.0506	1.1018	0.9405	0.8897	2.1624	2.4897
center Y position (dva)	V1		IOG		mFus		pFus		pSTS
	upr.	inv.	upr.	inv.	upr.	inv.	upr.	inv.	upr.	inv.
	0.2047	0.1789	-0.7501	-0.5997	0.0726	-0.2215	0.0686	-0.5765	-1.1222	-0.1675
	-0.4737	-0.5795	-0.0919	-0.1941	0.1032	-0.618	0.225	-0.3842	0.9382	0.0277
	0.0172	0.1706	-0.2123	-0.399	-0.0138	-0.3997	-0.1419	-0.4102	1.1982	0.4066
	-0.3585	-0.3581	-0.4714	-0.6276	-0.0282	-0.2674	0.3285	-0.1181	0.9438	-0.8869
	-0.4843	-0.6296	0.2358	-0.2297	0.1237	-0.4555	0.1524	-0.2786	-0.4349	-0.8752
	-0.1818	-0.1218	-0.6822	-0.5665	-0.2569	0.0017	0.0179	0.1427	-0.7804	0.9878
	-0.2031	-0.1603	0.1239	-0.24	-0.1451	-0.6345	-1.0532	-0.6583	0.9229	-0.7803
	-0.2982	-0.3194	-0.8275	-0.665	-0.806	-0.9204	-1.2706	-1.4859	-0.6314	-0.4654
	-0.0928	-0.0389	-0.8478	-0.8921	-0.2461	-0.3065	-0.3262	-0.1996	0.3481	0.7639
	0.228	0.1085	-0.0671	-0.5263	0.3869	-0.5861	0.2155	-0.623	-0.1894	-1.068
	0.4687	0.4552	0.279	-0.195	0.3927	-0.5672	0.354	-0.7436	0.9685	-0.1781
	0.4342	0.3532	0.7218	-0.1492	0.3034	-0.1313	0.1757	-0.2093	1.2892	1.026
gain (BOLD beta)	V1		IOG		mFus		pFus		pSTS
	upr.	inv.	upr.	inv.	upr.	inv.	upr.	inv.	upr.	inv.
	2.3633	2.3201	1.9254	1.3	2.0338	1.0443	1.4122	0.9995	0.8943	1.1458
	2.6757	2.7539	3.2639	1.8328	2.2826	1.1906	2.3495	1.3718	0.9875	0.8664
	2.3402	2.5466	0.8539	0.9688	1.1558	1.0709	1.5636	0.884	0.9154	0.7704
	1.8828	2.0823	2.6388	1.6281	2.1225	1.0862	3.1433	0.7705	3.045	5.3165
	2.764	2.1993	3.1249	2.0283	1.9012	1.1356	2.869	0.9525	1.7335	0.9191
	1.4535	1.647	1.2941	1.0497	2.1696	1.3268	1.9997	1.2968	0.7317	2.4991
	2.2762	2.3309	3.0312	2.2693	1.065	1.3836	1.0577	0.933	0.3946	2.6597
	2.2734	2.4	1.2996	1.0073	1.9676	1.3262	1.6012	0.9858	1.0666	2.2326
	2.2049	2.1123	1.6549	1.4959	3.4038	1.5076	2.8962	1.5585	1.6446	0.3955
	1.3073	1.1829	1.1749	0.9778	2.6578	1.8476	2.5269	1.2767	0.9259	1.7281
	2.9203	3.1027	1.5151	1.7878	1.2573	1.0419	1.6871	0.9222	1.175	1.1409
	2.3916	2.2203	3.0958	3.5303	1.3162	3.2238	0.8074	1.7619	4.1089	4.4473
size (dva)	V1		IOG		mFus		pFus		pSTS
	upr.	inv.	upr.	inv.	upr.	inv.	upr.	inv.	upr.	inv.
	1.1008	0.8745	1.791	1.9372	3.3929	2.3146	2.9515	1.641	4.0628	2.8823
	1.021	1.0593	2.139	1.6712	2.3869	2.0051	2.7533	1.9494	3.2648	2.429
	1.6897	1.5875	1.9549	2.4131	2.5714	2.4739	2.8208	3.3403	3.7484	2.1825
	1.0083	1.0783	1.8769	1.8854	2.014	1.9525	3.2527	2.3677	2.6507	1.5746
	1.4206	1.0211	2.6769	1.5045	2.4407	2.5762	2.9777	2.3321	2.9795	2.0913
	1.3555	1.4389	2.1999	2.4253	4.0515	3.7533	4.0533	2.8737	2.5282	1.2904
	1.0145	0.9101	1.9042	1.8149	2.9196	2.7488	2.1526	1.8731	0.802	1.4983
	0.933	0.9126	2.5601	2.1762	3.3683	2.8565	3.6057	3.1529	4.5216	5.1383
	0.9282	0.8342	2.2257	1.6917	2.8452	1.7756	3.3943	2.4813	4.9085	3.5827
	1.0208	0.8939	1.2563	0.9516	3.1385	2.5239	3.4317	2.465	3.7407	2.1389
	1.2268	1.1641	1.0822	0.94	3.5776	3.2894	3.769	3.4798	4.2591	3.9277
	0.981	0.9278	2.4958	3.0996	3.5148	3.7009	2.5206	1.6549	4.1375	3.5364

## Sheet: Figure 3
mFus-faces voxels	upr		inv		*scatterplot shows 300 randomly subsampled voxels
	eccen	size	eccen	size
	0.4968	3.0905	0.4755	1.2307
	2.8351	4.3183	2.1698	1.0624
	0.3135	1.7471	1.283	1.1256
	0.5895	4.1063	0.7337	3.1416
	0.9401	3.2208	1.4484	1.024
	2.5691	8.2819	2.7027	3.7381
	2.0115	6.1376	2.5231	2.5473
	0.4494	2.9151	1.1299	3.0509
	0.9499	6.073	1.7885	2.9364
	1.1134	4.6038	1.0944	2.9792
	1.3819	5.4034	2.644	5.4776
	3.0736	5.1874	2.3706	5.1623
	0.9952	3.523	0.8699	4.1418
	1.555	3.2651	1.3416	1.291
	3.0425	6.4938	1.2698	4.6707
	0.6819	2.7234	2.5682	4.33
	1.1016	3.0341	1.4882	2.4154
	1.6457	1.5585	1.6877	1.0221
	0.469	3.8161	0.4856	0.5944
	0.43	3.8256	1.1184	3.0017
	0.252	0.8856	0.4249	0.3332
	0.2234	1.2023	0.3398	0.4322
	0.5181	5.3117	1.2995	2.1252
	0.1509	0.5677	1.35	1.3889
	0.7081	2.8878	1.395	1.3771
	0.2524	3.5205	0.9886	1.4661
	0.5171	5.0121	1.3464	1.1949
	0.2188	1.8575	0.3609	0.3244
	0.3119	4.1635	0.2587	3.6267
	0.9298	2.6151	1.3259	1.543
	0.5445	3.8343	0.656	3.021
	0.837	3.0038	1.8311	1.6749
	0.4816	4.3929	0.7912	2.4859
	3.0483	8.8617	0.2098	3.203
	0.9414	4.529	0.2431	3.7035
	1.1168	3.4954	0.3247	4.1775
	0.9898	4.9976	1.3746	2.5693
	0.9695	3.1578	1.1732	3.9245
	0.5535	4.1441	0.231	3.0517
	0.692	3.3991	0.1437	2.7821
	0.8046	4.1082	0.395	3.1606
	1.4657	4.8981	1.4705	4.3245
	0.8964	4.0077	0.4444	5.8986
	0.6653	3.0002	0.9517	2.5919
	0.7502	3.8216	1.278	3.0732
	0.9337	3.414	1.0278	2.2788
	0.8277	2.9568	0.9486	2.4895
	0.9092	2.487	0.8278	2.0863
	0.4282	0.6478	1.3331	2.6157
	1.346	1.1449	2.1601	2.9019
	1.3598	1.2647	2.0758	2.4673
	0.485	3.7136	2.1322	1.7963
	0.8813	3.7447	0.6135	1.0377
	0.9013	3.332	1.4028	1.4733
	0.9682	1.6604	0.908	1.3326
	1.0819	1.9919	1.6705	2.1819
	1.0035	3.0157	0.4605	2.4668
	0.6188	2.6849	2.2729	2.9447
	1.2798	4.4486	0.838	1.4431
	0.7783	3.2126	0.6761	2.4055
	1.0107	3.0097	0.9839	1.3017
	1.2895	3.4292	1.1529	3.8748
	0.9472	3.4742	0.8692	3.0335
	1.4564	3.2725	1.7877	4.5487
	0.3348	2.5707	0.6264	2.1106
	1.0813	1.654	1.1451	0.7577
	1.1513	2.92	2.3723	3.9339
	1.6165	2.9514	1.4414	1.088
	0.3409	1.2275	1.9388	2.3917
	0.9382	3.0075	0.8514	0.9323
	1.0631	2.7063	0.8552	1.74
	0.6974	3.1922	1.3884	2.1465
	1.1349	2.1884	0.6807	1.9341
	0.8199	3.0571	0.6944	2.4795
	0.9238	2.4455	1.267	1.3166
	1.2807	2.427	1.1354	1.4835
	0.7143	2.5053	0.4018	2.1061
	0.7062	2.6432	1.27	3.3883
	0.8817	2.1676	0.297	0.5758
	0.8063	3.8241	1.2018	2.4084
	0.41	2.5666	1.5103	2.253
	1.1855	0.9699	0.705	0.3521
	0.1325	2.9643	0.5107	2.0694
	1.1721	0.9438	1.1371	0.7351
	0.88	1.7125	1.0513	2.1785
	1.1034	4.0557	2.8975	5.7842
	1.4473	3.9643	1.4354	2.8246
	0.8611	3.7292	1.9929	3.5659
	0.6453	3.0858	1.9338	2.0062
	0.7136	2.5647	1.8631	2.7718
	0.4925	0.2	0.5822	2.1104
	0.7507	2.4293	0.4697	1.3561
	0.3188	2.0527	1.2176	2.8967
	0.8447	2.4184	1.1794	1.5973
	0.7751	2.4786	1.3041	0.7596
	0.5766	3.694	0.742	3.3741
	1.1194	3.1944	1.5205	3.7846
	1.2123	3.4923	2.2266	6.2885
	1.0979	3.8393	1.368	3.6526
	1.3921	1.4862	2.1672	3.4242
	1.0252	2.1069	1.9882	3.2721
	0.7195	3.2938	1.4284	1.4077
	1.0823	2.6498	1.3281	3.101
	2.0446	3.0604	1.3516	3.8094
	1.141	3.7326	1.7429	6.0199
	1.6255	2.8454	1.4019	5.071
	1.1089	2.6253	0.9594	3.2787
	1.9708	3.1581	1.3761	6.0347
	1.0239	2.5644	2.1442	3.4856
	1.9012	2.9713	0.974	4.7392
	1.663	2.9119	1.0334	2.534
	1.3249	2.2724	1.9164	1.9103
	0.4709	3.8715	1.0171	4.0649
	0.2158	3.1204	0.5591	3.6592
	0.4047	4.9483	0.7738	4.7688
	0.7002	3.769	0.9656	2.719
	0.2796	2.713	0.8184	2.0955
	1.0758	2.4073	1.4888	1.0322
	0.6527	3.0537	0.9721	2.4838
	1.3702	8.2284	1.3213	6.0507
	0.819	5.7657	1.3332	4.4769
	0.9284	5.4482	2.9801	5.1304
	1.3194	3.3672	4.6268	5.4089
	0.4537	3.7366	2.2437	3.3633
	0.1904	1.8567	1.8748	1.7982
	0.8408	1.9883	1.5371	0.2746
	0.7461	4.5856	2.5435	5.9785
	0.8613	3.0003	1.3003	1.773
	1.0086	3.1277	1.4038	1.8195
	1.5801	4.8409	2.2586	3.8983
	1.6005	4.7456	2.0836	4.5035
	1.4264	3.7727	1.951	2.8916
	1.5085	4.2175	2.1425	3.6805
	0.3286	0.6975	0.3164	0.7318
	0.7757	3.3874	1.5279	1.5476
	1.089	1.1629	0.971	1.1481
	1.1453	3.0584	1.3154	1.4627
	0.9182	3.9925	0.7849	1.8624
	0.8834	2.473	1.2427	1.228
	1.284	3.127	1.3853	1.3312
	1.4846	3.9537	0.5775	2.3891
	1.146	5.1889	2.11	7.6768
	0.6287	2.4602	1.5473	1.7883
	1.0169	4.0615	1.6696	3.8062
	1.86	5.708	1.3231	2.9147
	0.9795	5.2873	1.6073	2.5041
	0.8441	3.7573	1.7867	0.8896
	1.0225	5.2949	1.3868	4.857
	1.1753	4.9839	0.9445	2.6712
	1.3915	4.2017	0.5228	1.9433
	0.8308	3.7525	0.2614	0.2927
	0.7954	3.6376	1.7783	5.0814
	0.686	3.8229	1.677	2.5646
	1.3258	0.7335	1.5314	0.4344
	0.9205	3.2679	3.5746	6.1778
	1.1075	1.7846	4.939	5.5673
	0.5187	2.9868	0.8482	1.3797
	0.9366	5.4478	1.4196	0.4907
	0.2545	4.1831	0.8165	2.722
	0.4903	4.238	1.0389	1.3355
	0.5784	4.9141	0.839	3.0875
	0.6268	4.3464	0.7897	3.6114
	0.4049	2.3661	1.4278	2.8123
	0.4516	3.2211	2.8916	3.5064
	1.0676	4.1158	1.3525	5.6624
	0.3907	4.1571	0.743	3.8624
	0.2815	5.0503	3.4809	3.7868
	0.7106	4.5674	0.8127	3.9926
	0.6077	3.3043	0.9114	4.2447
	0.6041	5.4147	2.3007	4.6381
	1.9413	9.6205	2.9413	7.1436
	0.8372	3.0521	1.3465	0.7457
	0.7179	0.8145	1.5774	2.609
	1.4788	6.086	3.6489	4.1217
	0.475	1.3387	1.9011	3.0471
	0.5976	2.8096	2.5629	3.0504
	2.0183	4.0376	4.7941	8.4704
	2.3002	3.5129	3.0955	2.8319
	0.853	3.241	4.9046	3.806
	0.7511	3.743	1.6939	0.7102
	1.0729	3.5847	1.447	2.4978
	0.6202	3.8084	2.057	3.1013
	0.7266	4.3826	3.396	2.9656
	0.8165	0.3701	1.5818	0.5769
	0.694	3.526	2.7588	2.0118
	0.6137	3.1267	2.709	2.0918
	0.9715	3.9846	1.36	2.6359
	1.5151	3.9179	1.2323	6.2488
	0.6248	3.1203	1.299	2.1125
	1.218	3.5786	0.8015	4.4271
	0.3409	3.4199	1.8811	0.9905
	2.2445	5.7069	1.3881	5.2549
	0.7117	4.4902	1.9534	4.4322
	0.9172	3.4733	1.136	2.9767
	0.504	3.5243	0.7709	2.9724
	0.8141	2.7768	1.002	1.871
	1.987	4.2086	1.2992	5.2795
	3.8089	10.7327	1.1688	4.3291
	2.0196	8.9227	1.6111	6.3826
	0.8257	4.5845	1.2882	2.8288
	1.1227	3.66	1.0676	2.7756
	0.6149	4.0014	0.509	2.8196
	1.0135	3.6457	0.911	2.7498
	0.9122	4.943	1.0192	2.4841
	1.0818	3.3739	0.6547	3.0779
	2.0904	7.7467	0.6672	3.9986
	0.763	3.5092	1.1357	4.0834
	0.4738	4.6512	0.8262	4.9126
	0.6628	2.2701	0.8139	3.3269
	0.498	4.0226	1.098	3.9301
	0.6742	3.8114	0.7911	3.7876
	0.631	3.302	0.7386	2.8208
	0.3999	4.351	0.5807	4.9313
	0.7424	3.916	0.6521	5.6755
	0.681	2.5779	1.401	1.2591
	0.9485	4.4222	1.4062	1.3192
	1.8603	5.1586	1.3201	0.2
	1.6203	1.7445	3.4574	1.017
	1.2189	1.29	2.4165	0.9463
	1.4242	2.8155	2.6244	1.7556
	0.538	0.349	2.3314	1.4102
	1.5579	2.5331	0.7409	4.5917
	1.5522	6.1452	1.566	5.3067
	2.021	7.937	2.1268	2.4457
	4.0671	6.3668	0.6563	4.0892
	2.0526	8.1611	0.2263	4.2451
	2.0147	3.6904	1.9048	1.7269
	1.6917	4.9295	1.4967	1.6217
	3.7913	10.7573	1.0722	2.1633
	1.5472	4.489	1.6004	2.71
	1.3127	3.689	1.1987	4.0257
	3.7501	7.6471	2.641	7.1363
	2.2868	5.5476	2.1639	5.9312
	1.1861	3.3978	1.7389	4.8781
	1.9047	4.4711	1.9066	5.0357
	2.5505	3.3446	4.5122	5.8172
	1.9473	4.1051	1.9328	2.6731
	1.8606	4.3327	2.9848	4.819
	2.2719	3.0351	6.6425	8.2934
	1.1434	1.4805	2.2118	3.5369
	1.3161	2.0208	1.1584	3.2125
	2.8766	5.7544	2.0928	5.9908
	1.1193	2.393	1.7052	2.6456
	1.2108	3.2354	1.778	2.5437
	1.8727	3.2047	2.456	3.8525
	1.3294	3.1475	1.3758	2.2433
	1.1961	3.6895	1.7177	3.0686
	1.8314	3.6069	3.4039	4.2972
	2.4532	7.6166	3.8569	3.9793
	2.5663	4.336	2.974	3.2131
	1.2063	2.7134	1.976	2.8414
	1.3397	4.7172	1.6171	4.4216
	1.7843	2.1599	3.0305	4.472
	2.5466	5.3303	0.9831	4.5966
	0.62	4.0569	0.2924	1.7333
	0.5615	2.5717	0.4925	1.9657
	1.5915	3.2513	0.6968	1.4731
	1.8273	3.4388	1.0772	2.4213
	1.4977	4.4152	0.6554	3.1233
	0.9844	4.4319	0.4367	2.2822
	1.4933	2.807	1.3388	2.6196
	2.7314	3.6007	0.9357	3.1924
	1.1564	5.3881	1.5311	2.4014
	1.7247	5.4617	0.7208	1.8874
	0.7542	8.0376	2.6117	3.5097
	1.5281	2.7361	1.5069	0.7057
	0.9998	5.1859	1.2359	2.1761
	1.2798	4.0577	1.3376	1.9177
	1.6403	1.5513	0.8507	2.2171
	1.6318	3.5221	1.2912	2.2225
	1.3894	3.7288	1.017	2.0148
	1.2668	4.0485	1.7844	2.0341
	2.6093	5.7063	1.1644	1.1078
	1.5537	3.0373	0.9854	3.7141
	0.3714	3.6894	0.6733	3.3089
	0.6982	3.3307	0.1689	2.4122
	0.3386	3.5522	0.3754	2.4777
	0.361	3.3296	0.6022	2.1083
	0.1545	2.187	1.167	0.74
	0.6901	3.4467	0.215	3.1013
	0.1451	2.5582	1.0572	2.6818
	0.5378	3.7191	0.6781	3.481
	0.6134	3.6562	0.4569	3.5069
	0.5442	3.4544	0.4547	3.2392
	0.683	5.4611	0.6381	3.9747
	0.4746	4.8369	0.7451	3.7083
	0.7491	3.5661	0.9419	4.9365
	0.6163	2.673	1.3996	2.0934
	0.789	4.6827	0.2937	3.2716
	1.0837	2.4051	1.1708	4.7067
	1.1907	3.9079	1.9718	1.9974
	0.2275	3.0619	1.5445	0.8937
	1.2512	2.4417	3.2246	9.915
	0.8544	2.2829	1.4649	0.7142
	1.0201	2.5468	1.3095	1.0635
	0.6088	2.3495	1.2008	0.9844
	0.3962	3.5574	0.3576	3.5941
	0.439	3.6462	0.3357	3.1533
	0.3115	3.452	0.8145	2.7359
	0.8034	1.8473	1.1179	1.6684
	0.4735	3.4309	0.3942	2.8029
	0.4525	3.7241	0.3812	3.2716
	0.411	3.8882	0.3345	3.2414
	0.4298	5.0822	0.6953	3.961
	0.6606	4.6977	0.7889	3.9316
	0.5705	4.6836	1.2292	2.9569
	0.3133	4.8459	0.6848	1.6767
	0.783	3.6565	1.6405	0.5129
	0.237	3.2919	1.3323	0.9442
	0.5737	3.9049	1.3058	0.7847
	0.5264	3.531	0.4649	1.6934
	1.2582	0.5484	1.0775	2.9416
	0.8687	3.03	2.2542	0.2
	0.4547	3.3959	0.295	1.4094
	0.1962	6.6779	1.3346	0.6386
	0.6584	10.1735	0.2025	4.9145
	1.056	3.9093	0.4349	3.8278
	0.937	3.9064	0.8339	3.7929
	0.7592	4.0954	0.4582	5.855
	1.3994	3.1065	1.3684	5.4693
	1.3388	4.2372	1.4157	4.6334
	0.4667	3.598	0.4309	5.6744
	0.661	3.6769	3.8092	8.8717
	1.1112	4.1378	1.7921	2.4154
	0.5181	4.8388	1.7512	4.2552
	0.7632	5.1153	1.7926	4.8704
	1.0035	4.6883	1.425	3.6443
	1.0996	4.9125	3.3544	5.2715
	0.7293	3.6402	2.2371	7.574
	0.5675	4.6008	1.6319	4.4667
	0.528	4.5226	1.5234	3.73
	0.8346	3.6383	1.2421	2.9719
	0.9491	4.221	1.3596	2.3681
	1.0259	1.9727	1.8602	0.3927
	1.0101	4.6102	1.4274	5.1981
	1.468	7.3225	3.2235	3.499
	1.3234	5.5721	1.6061	3.669
	1.7305	6.6782	1.9879	3.2926
	2.0792	4.5873	1.6505	2.227
	1.3346	5.6462	1.1933	4.4991
	1.3656	3.0065	1.8727	6.4464
	0.1289	4.121	3.3051	2.0534
	1.8186	4.7777	1.4092	2.3636
	0.5863	5.0347	1.663	4.4827
	0.8592	4.7232	2.5837	1.7204
	0.7911	4.4855	2.7166	3.828
	0.8812	4.249	1.603	0.5956
	0.8862	4.49	2.4458	3.5378
	0.9229	3.596	1.8267	3.0074
	0.4166	0.37	0.9856	0.2
	1.8764	3.4324	4.042	5.746
	1.2803	3.2944	1.9895	2.9313
	2.8086	4.3286	2.2983	2.9635
	2.1087	4.6004	3.4835	5.4251
	2.1089	3.8002	2.0155	2.3015
	0.9555	2.8789	1.6857	2.48
	0.5813	2.7235	1.7839	3.7473
	1.0261	5.4156	4.7333	8.0348
	1.2705	3.985	3.4212	5.9544
	1.0567	3.1391	2.7512	6.501
	0.5909	3.3159	1.6528	1.8267
	2.2277	5.9632	1.3748	4.4768
	1.1303	4.1632	1.7918	3.8824
	2.1918	4.0924	2.4864	4.0375
	1.2186	3.3104	2.5067	3.0574
	1.8503	4.2211	1.7799	3.1039
	1.5043	4.6024	2.0009	3.6865
	2.0537	4.7065	2.8946	4.0165
	1.6619	4.0615	2.9733	3.88
	0.8283	4.0686	1.8699	1.747
	1.252	3.2941	1.558	2.3696
	0.5235	3.5246	1.5942	2.461
	1.3244	4.8423	1.2083	3.562
	1.9384	7.2047	2.1644	4.9019
	0.9987	4.9873	1.439	3.6332
	0.7937	3.3049	1.5281	5.007
	1.1705	3.8831	1.4807	2.5644
	1.1701	4.1336	4.7712	8.7645
	1.1509	3.9133	2.2773	4.2807
	0.8739	3.4844	0.722	4.1
	1.0367	3.6082	2.1358	3.9686
	1.1161	3.2424	1.6221	4.2447
	0.5057	5.8682	1.54	2.8355
	3.0666	6.8451	1.1778	7.2922
	1.6648	4.3658	1.3218	2.1096
	0.9574	3.6735	0.8333	3.7145
	1.2585	3.3212	1.1538	4.4029
	2.0328	0.5632	3.094	7.6831
	0.9825	3.4747	1.069	3.2293
	1.2053	2.1637	0.7658	2.614
	0.9031	3.3868	1.178	3.291
	1.2879	0.8366	1.9936	1.3687
	0.8314	2.4316	2.3396	3.8678
	1.0174	2.4254	1.1541	2.701
	1.1407	3.239	1.087	4.2657
	1.147	4.212	1.2174	4.2279
	1.3687	3.9555	0.8092	2.6875
	1.1112	3.1311	0.4993	2.4713
	1.227	3.5387	0.2534	2.1437
	1.2176	2.4972	0.3834	0.5145
	1.0469	3.6495	0.1544	3.4174
	0.6129	2.6501	0.6078	2.4722
	1.2661	3.576	0.7613	3.2441
	1.0455	3.5693	0.629	4.5827
	1.2872	4.4734	1.1475	4.1442
	1.1404	3.8389	0.4478	3.3053

## Sheet: Figure 7c
	lower left		center		upper right			behavior d prime
	upr	inv	upr	inv	upr	inv
	1.2704	1.4392	2.2262	1.4037	1.8639	0.18
	2.1898	1.7564	2.1232	1.3081	1.5126	1.6111
	1.5393	0.6034	1.5695	0.455	0.7616	-0.3197
	0.934	0.9338	1.7619	0.4334	2.4606	-0.0733
	1.4568	0.6676	2.1793	0.8256	0.9931	0.5273
	0.8704	0.8265	1.1586	0.6923	0.9701	-0.0593
	1.1298	0.4043	0.6161	0.9988	0.775	-0.0254
	0.9998	1.4074	1.5452	1.5435	1.2974	0.4307
	1.0747	0.7066	1.366	0.4407	1.6832	0.6788

## Sheet: Figure S1a
blank		inv		upr			eye tracking in scanner
X dir	Y dir	X dir	Y dir	X dir	Y dir
0.3528	0.5234	0.3443	0.4866	0.3251	0.4526
0.3871	0.2896	0.3845	0.267	0.3096	0.2493
0.2924	0.1991	0.2822	0.2004	0.2902	0.1925
0.2634	0.4004	0.2865	0.4185	0.2806	0.4716
0.4453	0.3535	0.3157	0.2616	0.3209	0.246
0.4471	0.5705	0.4261	0.5197	0.4225	0.6044
0.5352	0.2926	0.5305	0.3305	0.4885	0.2978
0.3675	0.6614	0.3669	0.5782	0.3966	0.6041

## Sheet: Figure S6ab
sigma (dva)	V1		IOG		mFus		pFus		pSTS			main model
	upr.	inv.	upr.	inv.	upr.	inv.	upr.	inv.	upr.	inv.
	0.2983	0.2286	0.3419	0.2384	0.959	0.3883	0.8845	0.3229	0.762	1.0125
	0.3017	0.3004	0.7882	0.6076	0.6988	0.4482	0.8716	0.5374	0.5537	0.5503
	0.4055	0.4279	0.434	0.6458	0.5498	0.6685	0.6732	0.6971	0.6822	0.6013
	0.2106	0.2652	0.558	0.408	0.6604	0.3089	1.3953	0.5185	1.1371	0.1242
	0.4851	0.3078	0.9137	0.3574	0.8182	0.7133	1.1914	0.5188	1.2239	0.6181
	0.3603	0.3746	0.6407	0.6293	1.0514	0.8281	1.502	0.7369	0.5672	0.2857
	0.3019	0.2707	0.7024	0.532	0.937	1.0112	0.575	0.537	0.1719	0.1958
	0.2164	0.2288	0.6113	0.4358	0.8065	0.5006	0.8798	0.5562	0.804	1.3125
	0.2527	0.2186	0.6608	0.4761	0.9333	0.5209	1.1861	0.7603	1.1766	0.3028
	0.2778	0.2286	0.4038	0.2615	0.719	0.4732	1.1954	0.6653	0.9648	0.3766
	0.3322	0.3325	0.4122	0.3418	0.7007	0.597	0.9095	0.5853	1.0705	0.6578
	0.2684	0.2717	0.5692	1.1266	0.7628	1.5264	0.5407	0.6906	1.6598	1.6767
CSS expn.	V1		IOG		mFus		pFus		pSTS
	upr.	inv.	upr.	inv.	upr.	inv.	upr.	inv.	upr.	inv.
	0.4359	0.4085	0.5112	0.3511	0.4253	0.2347	0.5102	0.2787	0.229	0.5036
	0.4001	0.4036	0.629	0.5162	0.4278	0.2931	0.5043	0.3599	0.2174	0.3095
	0.338	0.3742	0.4479	0.4178	0.4115	0.3794	0.2923	0.2849	0.2476	0.3204
	0.2931	0.366	0.4019	0.3527	0.4198	0.2187	0.6779	0.3102	0.6079	0.1751
	0.4545	0.4305	0.5105	0.3588	0.5493	0.4041	0.662	0.34	0.5833	0.5694
	0.3843	0.3762	0.4449	0.339	0.3243	0.3089	0.6439	0.3507	0.2461	0.3301
	0.4152	0.4034	0.5395	0.4581	0.4236	0.527	0.2894	0.3461	0.1988	0.1025
	0.362	0.3742	0.3264	0.3352	0.2823	0.2001	0.3006	0.2155	0.225	0.2975
	0.3883	0.3693	0.4034	0.3649	0.4893	0.3732	0.5486	0.4407	0.3138	0.104
	0.3972	0.367	0.4885	0.3554	0.3261	0.244	0.5564	0.3768	0.4736	0.151
	0.3985	0.4179	0.683	0.642	0.2993	0.2164	0.3265	0.187	0.3816	0.2767
	0.3987	0.44	0.257	0.5392	0.289	0.7036	0.2376	0.5526	0.6455	0.8153

## Sheet: Figure S7
center X position (dva)												linear model
	V1		IOG		mFus		pFus		pSTS
	upr.	inv.	upr.	inv.	upr.	inv.	upr.	inv.	upr.	inv.
	-1.605	-1.6866	-0.9759	-1.0894	-0.9515	-1.1428	-0.7205	-0.7923	-2.0355	-1.4965
	-1.7576	-1.7778	-0.5887	-0.5715	-0.9103	-1.0366	-0.5707	-0.7335	-1.2835	-1.0083
	-1.1569	-1.1959	-0.7664	-1.2169	-0.9341	-0.8333	-0.8178	-1.0636	-2.1287	-1.0733
	-1.4003	-1.5485	-0.7269	-0.9485	-0.8742	-1.0194	-0.7948	-0.9244	-1.0995	-0.475
	-1.4972	-1.613	-0.9812	-1.4909	-0.6861	-1.5115	-0.5023	-1.304	-0.7182	-0.3444
	-1.4106	-1.3251	-0.9409	-0.84	-1.4093	-1.262	-1.0151	-0.8339	-1.3904	-2.9912
	-1.3194	-1.3209	-0.9346	-0.8692	-0.7225	-1.1271	-1.0322	-0.7541	-1.5953	-2.3945
	-1.6269	-1.6126	-0.581	-0.6892	-1.2484	-1.0895	-1.1948	-1.0626	-1.2027	-1.0971
	-1.2351	-1.2074	-0.6233	-0.5977	-0.7035	-0.5577	-0.6309	-0.5857	-2.3253	-0.9079
	-1.4316	-1.371	-0.7833	-0.7747	-1.6074	-1.6787	-0.7557	-1.2131	-0.5897	-1.4262
	-1.4859	-1.4837	-0.3419	-0.2057	-1.483	-1.4706	-1.2474	-1.3584	-1.5908	-1.3954
	-1.6944	-1.721	-1.2161	-0.965	-1.1225	-1.042	-0.9477	-0.9055	-2.0239	-2.2106
center Y position (dva)	V1		IOG		mFus		pFus		pSTS
	upr.	inv.	upr.	inv.	upr.	inv.	upr.	inv.	upr.	inv.
	0.1745	0.1114	-0.6262	-0.6406	-0.0017	-0.0347	0.0046	-0.4763	-0.9425	-0.0738
	-0.5302	-0.6351	-0.1305	-0.2664	0.0712	-0.705	0.1508	-0.446	0.7638	0.0608
	0.0714	0.111	-0.1826	-0.4195	-0.023	-0.4102	-0.0884	-0.6445	1.3516	0.2583
	-0.3004	-0.3672	-0.4418	-0.6114	-0.0691	-0.3927	0.2424	-0.0658	0.6763	-1.4228
	-0.3776	-0.6922	0.233	-0.2484	0.0344	-0.4934	0.1686	-0.1962	-0.3483	-0.7674
	-0.0789	-0.0223	-0.6413	-0.5995	-0.2163	-0.0057	-0.0193	0.091	-0.2562	1.0752
	-0.0899	-0.0584	0.2577	-0.1593	-0.1495	-0.525	-0.8595	-0.7189	1.0988	0.6982
	-0.2094	-0.2645	-0.7543	-0.6335	-0.7257	-0.8319	-1.1561	-1.3419	-0.4549	-0.1977
	-0.01	-0.1064	-0.8111	-0.9253	-0.2138	-0.3898	-0.3104	-0.2176	0.6927	0.3348
	0.1943	0.1482	-0.2097	-0.4128	0.3474	-0.3901	0.0168	-0.6108	-0.3588	-0.9687
	0.3124	0.3931	0.0068	-0.0383	0.333	-0.5955	0.4134	-0.75	0.9402	0.1758
	0.4693	0.3521	0.4539	-0.1136	0.2769	-0.0869	0.2335	-0.3186	1.2376	1.1104
gain (BOLD beta)	V1		IOG		mFus		pFus		pSTS
	upr.	inv.	upr.	inv.	upr.	inv.	upr.	inv.	upr.	inv.
	3.2129	2.9902	3.777	4.5016	6.2526	3.9782	2.8419	1.6125	4.7308	1.5722
	3.3074	3.3799	4.1092	2.5865	4.5109	3.1865	4.2186	2.2889	4.3748	2.2906
	3.7158	3.5759	2.3429	2.3982	4.407	2.7792	3.5862	2.819	3.327	1.8711
	3.0381	2.8606	4.1337	3.8026	3.4884	2.8025	3.5806	2.0851	2.0634	1.785
	3.143	2.4697	6.4372	3.6707	3.0423	2.2531	4.4675	2.9114	2.2137	1.2689
	2.2604	1.8552	2.1985	2.3889	4.8765	5.9753	3.9765	2.6653	2.8815	0.8698
	2.7419	2.5025	4.3726	3.5957	2.0762	2.0027	1.7108	1.2613	0.7156	1.1824
	3.1451	3.0159	3.8721	2.9166	6.9417	4.8379	4.9657	3.3036	7.3239	6.7089
	2.7197	2.5376	3.4458	2.7168	5.2998	2.6052	5.1268	2.3911	3.0112	3.4815
	1.6823	1.5663	1.5413	1.3315	6.5227	4.973	3.2225	2.0189	1.4155	0.6765
	3.994	3.8132	1.494	1.5299	5.1406	4.3418	6.2696	4.405	3.3317	3.0958
	2.5255	2.3947	4.4327	3.0347	5.6607	3.5184	3.2826	1.5516	3.8315	3.5459
size (dva)	V1		IOG		mFus		pFus		pSTS
	upr.	inv.	upr.	inv.	upr.	inv.	upr.	inv.	upr.	inv.
	0.526	0.4369	0.8222	1.0285	1.8873	1.3913	1.5839	1.0348	2.7548	1.4764
	0.5476	0.5256	1.2014	0.9255	1.3912	1.2228	1.5182	1.2065	1.9378	1.4335
	0.8918	0.8028	1.1268	1.3879	1.5266	1.3548	1.761	1.9357	2.1574	1.3978
	0.5736	0.5156	1.0127	1.0592	1.1506	1.2267	1.5662	1.2698	1.4429	0.9219
	0.7096	0.4914	1.5215	1.0467	1.3895	1.551	1.5347	1.613	1.8376	1.2
	0.7897	0.5968	1.377	1.5034	2.1024	2.232	2.3307	2.0333	2.6407	0.554
	0.5474	0.4894	1.0845	1.014	1.7409	1.6041	1.3219	1.0922	0.5562	0.9955
	0.4542	0.4161	1.592	1.3626	1.8856	1.6358	2.1963	1.797	2.0269	2.0238
	0.5482	0.4801	1.2402	0.9751	1.6019	0.9726	1.8772	1.2787	1.4644	2.4152
	0.5704	0.4574	0.5982	0.6148	1.5298	1.3712	1.6441	1.3229	1.5854	0.7487
	0.5857	0.5737	0.5037	0.5882	1.9659	1.9798	2.4465	2.2733	2.3266	2.4199
	0.4277	0.4351	1.3825	1.3706	2.1854	1.9452	1.6129	0.8662	1.4373	1.3991

## Sheet: Figure S9
coverage area (dva)												main model
	V1		IOG		mFus		pFus		pSTS
	upr.	inv.	upr.	inv.	upr.	inv.	upr.	inv.	upr.	inv.
	19.56	19.82	26.89	11.56	34.45	14.85	30.59	11.74	69.74	35.67
	7.83	11.05	12.93	8.4	17.18	9.43	24.24	14.32	26.69	13.06
	32.24	34.18	6.37	13.61	17.19	16.32	22.06	40.99	39.7	21.14
	13.18	17.76	8.41	7.19	12.7	8.51	40.23	18.45	36.88	5.28
	30.56	20.05	25.16	4.58	19.25	27.15	30.8	22.06	29.77	14.28
	14.76	30.76	15.09	18.17	34.82	41.75	45.63	32.3	33.18	12.14
	9.84	6.73	11.99	8.81	28.1	24.49	12.87	14.4	7.46	9.81
	19.09	21.73	17.3	14.04	32.25	25.2	37.09	24.69	67.21	92.46
	12.5	6.73	17.53	9.62	28.24	11.36	36.35	19.62	84.99	46.17
	11.11	20.22	7.15	3.96	30.35	16.02	42.31	27.49	46	45.4
	32.84	19.98	3.49	2.26	32.26	26.83	41.93	38.17	52.4	64.9
	11.52	14.3	18.1	35.46	37.15	45.51	28.38	22.48	43.43	33.11
coverage centroid Y	V1		IOG		mFus		pFus		pSTS
	upr.	inv.	upr.	inv.	upr.	inv.	upr.	inv.	upr.	inv.
	0.0467	0.9401	-1.1661	-0.5718	-0.0045	-0.2018	0.2097	-0.4938	-0.6161	0.2238
	-0.3376	-0.9449	-0.0242	-0.2135	0.2948	-0.5141	0.2721	-0.2527	1.0031	0.1066
	0.3067	0.9827	0.0144	-0.2827	0.0141	-0.2852	-0.1019	0.2292	0.6819	0.8019
	-1.787	1.1447	-0.2951	-0.5489	-0.1834	-0.1611	0.2443	-0.1645	1.3293	-1.4363
	-0.7	-1.4995	0.2973	0.145	0.0465	-0.4973	0.3121	-0.0599	-0.1164	-0.7726
	0.184	-0.0611	-0.6598	-0.5859	-0.0712	-0.007	0.064	-0.2257	-0.8907	-1.3182
	0.0104	0.3816	0.1933	-0.0479	0.1198	-0.4498	-0.4057	-0.905	0.833	0.9933
	-1.4106	-1.7006	-0.7901	-0.6593	-0.7892	-0.7595	-1.0893	-1.3013	-0.5565	-0.0444
	-0.1084	-0.6282	-0.8572	-0.8789	-0.275	-0.1487	-0.1369	-0.1518	-0.3267	0.115
	1.3775	-0.8207	0.142	-0.6927	0.4504	-0.4048	0.2372	-0.5544	-0.165	0.8165
	0.8369	-0.4155	0.3038	0.1026	0.4195	-0.4148	0.3846	-0.5081	0.9584	-0.1967
	0.2728	0.9319	0.4296	0.2025	0.381	0.0942	0.14	0.2603	1.1227	1.1409
coverage centroid X	V1		IOG		mFus		pFus		pSTS
	upr.	inv.	upr.	inv.	upr.	inv.	upr.	inv.	upr.	inv.
	0.0129	0.0635	-1.3266	-0.6157	-0.5115	-0.6047	0.4971	0.3642	-1.2347	-0.9715
	-1.3164	-1.3634	-0.0026	0.0411	-0.3184	-0.584	-0.5334	-0.8794	-0.0804	-0.1071
	1.0444	0.6084	-0.1291	-0.2397	0.0727	0.1844	1.1861	1.6782	-0.5536	-0.541
	0.188	-1.6791	-0.6972	-0.2004	-0.9025	-0.7733	-0.4757	-0.2437	0.0714	1.5418
	-0.0508	-0.0348	-0.2852	-1.2845	-0.1553	-0.4236	-0.1991	-0.926	-0.5334	1.384
	-0.9795	-0.6787	0.6082	0.5231	0.9184	0.0234	-0.2872	-0.2833	1.1947	-2.1818
	-1.8535	-1.7593	-0.783	-0.7911	0.7851	1.053	-1.1741	-1.2592	0.5177	1.4159
	0.0094	-0.4728	0.1877	-0.557	0.4918	-0.4254	0.4223	-0.4096	0.0985	-0.5154
	-0.1257	-0.0682	-0.3974	-0.4853	0.1203	-0.0034	0.0092	0.2579	-1.0224	-1.3832
	-2.4538	1.4197	-0.1812	-0.6484	-1.1607	-1.516	-0.2233	-0.9751	-0.4205	-2.6247
	0.0239	-0.7763	-0.2604	0.1804	0.601	1.0869	0.6159	1.2117	-1.4612	-0.5121
	-1.9661	-2.0832	-0.2181	0.4193	-0.2242	0.1774	-0.7769	-0.4464	1.9452	1.7453

## Sheet: Figure 11d
centroid X	IOG	mFus	pFus	pSTS		finzi data coverage metrics
	0.5456	0.6506	0.3203	0.2525
	0.6398	0.1702	0.3569	-0.0978
	-0.3131	0.5212	0.0005	NaN
	0.327	0.3951	-0.0394	0.9757
	1.0477	0.4855	-0.1703	1.5574
	1.8582	0.3022	-0.0053	NaN
	-0.2091	0.1557	-0.1723	0.7307
	-0.5435	0.124	0.014	NaN
	-1.212	0.3737	-0.2875	NaN
	0.2876	-0.1048	-0.6187	-2.5279
	0.9155	0.4392	-0.2178	NaN
	0.9033	0.2226	-0.0137	NaN
centroid Y	IOG	mFus	pFus	pSTS
	-0.5211	0.0761	-0.0882	0.0826
	-0.6789	0.1241	0.0896	0.7026
	-0.8478	-0.7363	-0.1075	NaN
	-0.3053	0.5191	0.3284	1.4462
	-0.2003	0.0264	-0.07	-0.4513
	-0.9386	0.0605	-0.0457	NaN
	-0.5082	-0.0164	-0.0857	0.0162
	-0.1294	0.223	-0.0312	NaN
	-0.7918	-0.1121	-0.358	NaN
	-1.1324	-0.8698	-0.5851	0.3269
	-1.6722	-0.5668	-0.0309	NaN
	-0.3072	0.2273	0.2022	NaN
